# Supplementary material for: Photodynamic Therapy: A Compendium of Latest Reviews
Source: Cancers (Basel). 2021 Sep 3;13(17):4447. doi: 10.3390/cancers13174447 (PMC8430498; doi:10.3390/cancers13174447)
Supplement: Supplementary file 1 [file cancers-13-04447-s001.zip]

Archive with 1 entries (1 files):
- cancers-1349074-supplementary.pdf
